# Supplementary material for: Antioxidant Activity Enhancement Effect of Silver-Ionized Water: Silver Cation Prepared by Electrolysis
Source: Antioxidants (Basel). 2023 Feb 12;12(2):467. doi: 10.3390/antiox12020467 (PMC9952159; doi:10.3390/antiox12020467)
Supplement: Supplementary file 1 [file antioxidants-12-00467-s001.zip]

Archive with 1 entries (1 files):
- antioxidants-2188955-supplementary.pdf
